# Supplementary material for: Adaptation to sub-optimal hosts is a driver of viral diversification in the ocean
Source: Nat Commun. 2018 Nov 8;9:4698. doi: 10.1038/s41467-018-07164-3 (PMC6224464; doi:10.1038/s41467-018-07164-3)
Supplement: Supplementary file 3 — Supplementary Data 1 [file 41467_2018_7164_MOESM3_ESM.xlsx]

## Sheet: MED4_vpc_0.1
Date	05/25/2016			05/26/2016			05/27/2016			05/28/2016			05/29/2016			05/30/2016			05/31/2016			2016-01-06			2016-02-06			2016-03-06			2016-05-06			2016-06-06			2016-07-06			2016-10-06			2016-12-06			06/14/2016			06/16/2016
Biological repeat	A	B	C	A	B	C	A	B	C	A	B	C	A	B	C	A	B	C	A	B	C	A	B	C	A	B	C	A	B	C	A	B	C	A	B	C	A	B	C	A	B	C	A	B	C	A	B	C	A
Ancestral	250	239	209	283	286	288	336	370	374	544	604	524	1044	991	822	2476	2486	2001	3291	3443	3223	2598	2929	3040	4252	3961	4279	3542	4435	3155	820	2116	553	721	2160	360	620	2079	272	489	1632	222	503	1413	207	418	1239	200	321
MED4-1	257	265	242	260	317	284	307	429	381	361	656	530	352	428	720	103	120	310	42	66	108	43	30	50	34	28	51	5	12	30	7	0	25	31	25	10	24	15	17	7	37	23	3	0	12	29	24	28	6
MED4-2	266	274	304	309	289	344	479	629	665	549	643	879	994	1004	1351	1290	1322	1907	1077	980	1802	572	412	603	331	254	286	262	213	204	169	140	112	137	128	125	137	99	116	134	101	123	149	115	104	198	166	132	252
MED4-3	282	282	226	331	403	299	742	553	463	691	650	656	408	408	922	107	96	262	55	30	83	50	45	57	28	39	29	31	55	30	21	18	23	43	19	18	26	31	33	40	22	16	68	41	27	62	56	42	80
MED4-4	295	335	260	399	385	414	712	726	692	571	492	763	167	135	428	80	70	117	31	70	69	20	33	34	41	16	43	4	46	21	11	14	23	23	5	27	31	8	38	39	22	31	22	30	40	61	46	50	71
MED4-5	330	280	220	491	444	312	686	657	501	280	255	546	71	84	165	46	35	54	16	13	24	1	48	21	12	31	0	35	20	29	9	10	13	42	35	23	19	9	10	22	19	19	25	47	25	33	58	40	49
MIT9515-1	280	342	296	355	397	379	521	794	675	558	758	721	944	916	1213	897	750	1231	486	473	555	319	297	226	253	261	124	203	284	99	146	232	71	150	159	53	126	127	49	145	119	38	168	154	35	207	175	41	255
MIT9515-2	343	325	240	451	444	305	780	823	542	792	743	681	1066	1171	1286	1083	1060	1595	728	650	972	412	369	397	379	397	204	361	273	163	286	200	111	238	152	113	193	166	92	217	145	89	215	166	93	289	212	113	323
MIT9515-3	293	329	281	292	433	366	359	757	733	543	754	825	895	947	1337	769	683	1364	517	430	621	330	256	278	203	242	179	165	227	169	104	183	114	120	119	113	95	114	133	109	113	121	103	136	135	158	168	121	164
MIT9515-4	324	349	220	478	474	356	806	894	637	702	779	742	1120	1492	1491	1256	1522	1963	925	929	1469	531	525	607	483	459	344	521	489	212	449	316	151	390	253	135	362	215	117	229	216	123	240	225	128	273	251	142	329
MIT9515-5	295	310	283	303	415	390	401	848	749	590	769	813	1310	1414	1586	2223	2188	2631	2633	2874	3056	2337	2404	2521	3824	3065	4131	2806	1521	4664	1209	1357	1621	1708	1998	1216	1812	2291	1109	1767	2365	1415	1464	2164	1672	1264	1961	1363	1225
WH8102-1	332	333	261	477	477	363	895	901	583	1009	864	790	1957	1885	1584	3041	2950	2476	3795	3744	3553	3348	3272	3259	4553	4618	4879	5137	5097	5034	4025	4505	4620	3817	4194	3919	3004	3314	3032	2631	3031	2791	2657	2882	2638	2557	2788	2644	2659
WH8102-2	286	303	279	293	455	406	391	861	774	694	787	850	1195	1393	1563	2393	2473	2613	2877	2750	3063	2790	2254	2489	4174	3781	4034	4419	4231	4906	3222	2996	3210	2845	2612	2851	2212	1825	1938	2161	1877	2240	1877	1802	2244	1561	1598	2189	1409
WH8102-3	337	332	247	535	448	327	969	929	539	985	819	803	1899	1756	1626	3008	2759	2657	3695	3366	3860	3008	2294	3375	1515	957	2596	768	552	941	616	704	336	738	742	299	748	795	297	611	761	323	477	602	324	429	540	270	466
WH8102-4	276	339	292	314	351	357	421	570	709	663	819	899	762	1450	1511	1577	2562	2403	2541	3185	3180	2637	2741	2898	3845	4100	4334	4095	4119	4816	2892	2965	3432	2613	2574	3001	1899	1740	2199	2014	1806	2257	1777	1614	2054	1453	1328	1832	1219
Control	315	267	252	352	297	306	717	478	496	629	771	828	1170	1213	1397	1412	1557	2156	1589	1679	2895	1489	1633	3159	1811	1882	3651	1656	1755	3426	1742	1759	4168	1731	1682	3235	1366	1537	2283	1189	1191	1987	1161	1079	1739	1081	966	1470	1066
All values are Fluorescence reads of bacterial cultures. Host strain and vpc (viral particles/host cell) are specified in the sheet name.
Phage population are specified in col A, rows 3-17.
Each infection was examined using 3 biological repeats (marked A-C in row 2)
Uninfected controls shown in row 18
[truncated: 14 more columns]

## Sheet: MED4_vpc_3
	05/25/2016			05/26/2016			05/27/2016			05/28/2016			05/29/2016			05/30/2016			05/31/2016			2016-01-06			2016-02-06			2016-03-06			2016-05-06			2016-06-06			2016-07-06			2016-10-06			2016-12-06			06/14/2016			06/16/2016
Biological repeat	A	B	C	A	B	C	A	B	C	A	B	C	A	B	C	A	B	C	A	B	C	A	B	C	A	B	C	A	B	C	A	B	C	A	B	C	A	B	C	A	B	C	A	B	C	A	B	C	A
Ancestral	267	249	241	274	286	246	430	446	413	609	726	655	1149	1021	948	1702	1398	1457	1970	1788	2049	823	654	1141	251	193	301	149	141	153	50	87	69	56	66	93	46	58	67	30	47	51	45	52	81	77	77	134	118
MED4-1	249	198	235	260	224	218	200	152	264	54	57	122	20	30	48	0	21	64	3	1	38	15	4	2	14	7	25	3	0	17	0	11	0	23	17	14	0	0	11	2	18	18	20	18	0	6	8	29	25
MED4-2	251	271	208	299	259	308	356	383	388	415	443	511	287	311	558	103	93	188	41	42	72	37	48	48	42	31	35	4	25	43	0	37	13	13	16	31	7	19	35	35	7	25	11	14	33	18	15	52	22
MED4-3	255	212	208	288	238	281	166	143	282	37	34	62	11	30	41	0	14	1	5	15	5	14	27	0	6	19	0	5	0	10	17	0	6	2	0	0	22	0	32	8	5	0	19	6	6	31	20	16	21
MED4-4	231	263	221	219	230	267	61	54	172	50	27	70	4	0	28	9	17	1	12	6	14	24	0	16	0	5	17	0	0	0	17	0	5	0	0	19	29	8	17	7	9	12	0	16	15	0	7	28	6
MED4-5	253	228	196	123	141	208	42	38	60	29	11	18	9	28	9	19	14	7	6	13	9	6	23	13	1	2	10	1	9	13	7	9	4	0	0	9	0	0	20	2	8	16	9	11	16	1	0	31	0
MIT9515-1	256	272	246	270	290	279	331	383	412	322	349	425	161	149	310	77	77	109	60	25	49	26	33	36	25	33	16	33	18	24	23	13	34	14	22	23	24	8	12	11	10	6	7	17	15	13	18	4	0
MIT9515-2	316	254	218	299	275	281	383	382	437	293	324	620	160	158	427	78	81	205	23	44	98	39	47	42	16	30	39	37	14	24	18	4	42	12	35	18	21	4	57	39	20	52	13	41	41	23	39	38	25
MIT9515-3	275	285	254	297	267	300	342	325	406	336	278	416	146	120	292	51	68	104	28	28	67	20	21	27	26	12	39	15	16	22	30	24	15	8	0	19	1	39	13	16	14	12	33	16	16	0	19	39	26
MIT9515-4	290	305	238	284	289	285	349	451	481	392	580	635	571	832	872	620	850	975	645	852	965	626	847	712	532	644	394	385	511	268	453	576	184	468	565	155	275	320	95	173	199	39	277	251	16	157	197	22	169
MIT9515-5	269	288	223	295	286	259	428	405	443	708	627	544	1054	949	872	1475	1443	1284	1717	1680	1776	1058	997	1280	412	513	478	239	557	221	172	721	142	191	682	117	142	473	114	123	319	78	145	654	81	196	740	103	285
WH8102-1	255	256	228	281	308	260	525	464	344	700	701	654	1138	1068	784	1731	1769	1091	2897	2843	1663	3686	3462	2329	3969	4117	2975	4511	4283	2895	2920	2697	1175	2661	2626	872	2525	2315	714	2219	1857	637	2369	1945	663	2010	1778	619	1930
WH8102-2	233	301	239	289	296	286	419	408	457	618	670	597	1076	1025	845	1430	1469	1314	2154	2156	2014	3086	3147	3073	2567	2613	2930	2908	2999	2659	1718	1513	1308	1731	1338	1150	1788	1104	844	1542	794	815	1566	945	1135	1446	1037	883	1530
WH8102-3	276	280	219	347	323	289	430	562	365	605	691	779	847	873	819	880	869	1003	309	296	484	110	203	193	55	92	111	65	78	55	36	50	50	34	52	36	23	42	41	31	30	28	56	55	58	53	64	120	121
WH8102-4	255	262	213	304	296	293	408	429	495	577	772	725	947	1168	976	1364	1661	1350	2050	2258	1974	2757	3428	3156	1838	2633	2621	2190	2955	2874	1816	1963	2092	1471	1666	1759	1666	1586	1945	1317	1178	1624	1393	1035	1536	1520	1003	1281	1260
Control	244	222	230	314	301	233	350	388	374	574	692	724	666	906	1027	757	1006	1172	959	1251	1532	1654	1894	2275	1461	1685	2347	1642	1775	2610	1544	1675	1443	1232	1370	1193	1106	1298	1351	885	1057	1245	929	1008	1132	876	1098	1191	937
All values are Fluorescence reads of bacterial cultures. Host strain and vpc (viral particles/host cell) are specified in the sheet name.
Phage population are specified in col A, rows 3-17.
Each infection was examined using 3 biological repeats (marked A-C in row 2)
Uninfected controls shown in row 18
[truncated: 14 more columns]

## Sheet: MIT9515_vpc_0.1
	05/25/2016			05/26/2016			05/27/2016			05/28/2016			05/29/2016			05/30/2016			05/31/2016			2016-01-06			2016-02-06			2016-03-06			2016-05-06			2016-06-06			2016-07-06			2016-10-06			2016-12-06			06/14/2016			06/16/2016
Biological repeat	A	B	C	A	B	C	A	B	C	A	B	C	A	B	C	A	B	C	A	B	C	A	B	C	A	B	C	A	B	C	A	B	C	A	B	C	A	B	C	A	B	C	A	B	C	A	B	C	A
Ancestral	229	277	235	244	268	310	414	377	422	526	429	602	1338	852	1456	1350	2018	2230	1422	1612	1979	285	722	618	115	214	210	83	121	118	38	71	81	63	65	89	47	34	53	36	22	61	28	35	85	60	61	98	67
MED4-1	252	238	270	290	290	279	422	346	369	540	520	661	194	261	561	50	56	94	31	36	38	31	10	38	25	15	28	0	9	24	24	13	23	7	20	21	14	14	26	13	4	14	18	0	8	22	15	18	12
MED4-2	267	294	293	284	281	330	451	616	699	978	1196	1290	1044	1055	1227	420	715	1088	98	174	269	67	89	118	60	89	73	38	60	47	38	61	42	27	14	40	17	37	38	34	42	31	24	51	33	56	50	57	13
MED4-3	309	326	271	279	297	303	638	758	651	1138	1303	1172	667	863	1136	140	186	276	69	74	87	47	48	61	30	55	37	22	53	39	57	48	27	41	27	40	29	62	23	20	26	46	29	43	42	31	51	37	69
MED4-4	278	313	269	323	319	348	527	565	760	352	589	933	57	102	159	22	74	43	28	38	47	15	41	47	17	25	40	10	28	25	9	20	35	1	26	9	22	6	13	31	27	0	26	14	9	16	15	32	37
MED4-5	273	339	255	322	333	275	594	671	688	106	175	242	36	49	48	33	37	52	32	25	63	9	24	44	17	13	35	13	8	41	6	11	25	15	24	10	24	25	27	19	7	0	25	11	13	27	18	19	15
MIT9515-1	292	274	300	304	359	354	679	666	731	804	853	1117	137	172	314	81	76	81	41	28	50	39	36	40	33	23	22	19	30	32	14	26	9	13	27	36	26	14	12	28	18	17	18	28	4	30	0	16	41
MIT9515-2	309	355	302	324	365	333	755	852	712	777	1092	1098	129	222	379	56	79	88	29	63	48	18	40	48	35	32	21	38	32	21	56	36	12	24	14	5	2	36	20	22	54	25	37	34	27	35	60	18	58
MIT9515-3	273	287	294	318	373	340	617	647	785	673	668	1027	83	106	175	45	30	76	44	21	45	19	24	36	7	33	50	34	7	18	39	13	9	10	29	20	10	17	12	13	26	30	27	27	19	18	16	41	27
MIT9515-4	294	344	282	312	420	289	772	808	710	891	1034	1044	156	239	294	74	77	84	38	54	6	40	48	47	17	53	26	43	6	10	16	17	14	14	15	9	26	21	17	24	43	12	44	53	18	37	86	13	51
MIT9515-5	281	251	255	274	395	369	603	520	695	814	858	1275	1031	960	1179	1667	1738	2112	2222	2310	2817	2721	2832	3101	1237	1314	1569	620	572	686	194	178	175	159	128	121	96	102	109	67	59	46	63	84	57	72	75	40	45
WH8102-1	298	305	328	382	366	295	731	852	670	1191	1246	1112	1083	1122	1430	1939	1892	2276	2564	2560	3145	3416	3445	4022	3576	3639	4318	3488	3649	4400	1258	1394	2133	870	1015	1662	676	824	1546	447	657	1284	426	659	1257	475	662	975	480
WH8102-2	299	304	264	283	352	370	502	538	706	776	1089	1467	686	1154	1488	1386	2039	2503	1894	2633	3098	3226	3557	3885	2762	3693	4095	3194	3890	4583	964	767	2053	763	443	1299	555	273	883	166	115	245	101	87	184	68	75	157	59
WH8102-3	265	307	295	303	366	292	764	459	660	1252	1299	1114	1229	1634	1133	1984	2279	1865	2043	2150	2292	1070	857	1079	408	377	421	201	210	212	111	102	121	79	94	102	67	77	71	65	63	54	63	57	83	68	108	93	101
WH8102-4	263	294	306	268	278	323	399	448	442	565	790	764	1133	1694	999	1849	2485	2263	2722	2786	2925	3435	3556	3874	3627	3817	4001	3616	4144	4147	1673	1893	1970	1449	1792	1817	1435	2094	2161	1285	2090	2225	875	1668	1442	624	752	649	450
Control	285	294	283	287	290	294	403	417	422	814	715	647	854	1285	1183	2321	2259	2349	2620	2781	3301	3399	3718	4118	4006	4204	4788	5139	4961	5772	3230	3064	3529	2787	2675	3019	3118	2968	3348	3284	2899	3413	3115	2831	3609	3058	3014	3297	2752
All values are Fluorescence reads of bacterial cultures. Host strain and vpc (viral particles/host cell) are specified in the sheet name.
Phage population are specified in col A, rows 3-17.
Each infection was examined using 3 biological repeats (marked A-C in row 2)
Uninfected controls shown in row 18
[truncated: 14 more columns]

## Sheet: MIT9515_vpc_3
	05/25/2016			05/26/2016			05/27/2016			05/28/2016			05/29/2016			05/30/2016			05/31/2016			2016-01-06			2016-02-06			2016-03-06			2016-05-06			2016-06-06			2016-07-06			2016-10-06			2016-12-06			06/14/2016			06/16/2016
Biological repeat	A	B	C	A	B	C	A	B	C	A	B	C	A	B	C	A	B	C	A	B	C	A	B	C	A	B	C	A	B	C	A	B	C	A	B	C	A	B	C	A	B	C	A	B	C	A	B	C	A
Ancestral	250	271	272	283	292	298	313	418	399	439	533	530	1346	1125	1254	370	406	774	101	104	123	47	38	39	30	45	42	24	21	37	31	32	34	23	12	30	1	12	13	0	10	0	11	16	3	25	28	18	2
MED4-1	234	244	232	231	238	289	173	205	317	30	35	91	28	21	32	24	21	28	17	30	35	10	0	11	16	14	6	0	19	25	6	0	0	0	16	2	14	9	6	20	10	0	0	6	9	0	0	8	6
MED4-2	254	255	269	270	241	279	432	420	374	494	708	806	68	97	140	55	43	56	35	39	16	18	32	31	34	11	36	26	8	34	3	34	5	2	0	31	0	14	7	25	29	7	20	18	15	0	8	0	1
MED4-3	241	258	247	250	232	266	379	408	454	114	144	316	29	52	59	13	26	23	27	4	32	17	12	3	4	6	15	0	4	24	15	0	0	8	0	16	16	0	12	0	17	11	10	11	0	2	13	0	7
MED4-4	223	300	276	207	250	277	43	86	72	8	6	5	30	19	18	18	0	2	0	19	16	11	9	20	12	10	16	10	18	6	19	17	17	16	1	0	4	7	0	0	0	0	4	0	0	0	8	0	0
MED4-5	247	240	259	166	144	193	24	31	39	0	13	22	0	12	0	0	27	27	20	22	22	10	1	6	7	21	0	3	0	10	0	0	19	10	12	13	2	20	29	0	0	0	0	6	31	0	5	0	37
MIT9515-1	210	251	296	263	289	290	149	180	258	31	28	32	13	15	31	7	3	0	8	14	11	9	0	1	3	0	31	0	23	20	9	0	13	0	22	16	0	0	3	0	6	0	2	16	1	0	0	14	23
MIT9515-2	267	262	255	226	262	301	147	187	250	31	29	53	20	10	29	20	24	28	5	11	3	9	0	4	14	8	21	17	2	5	18	0	21	13	13	10	0	11	0	3	11	0	2	13	9	17	0	0	0
MIT9515-3	220	311	321	228	284	264	113	128	209	25	23	51	19	13	27	0	5	18	17	28	9	0	18	15	9	5	1	4	11	1	18	0	0	11	7	16	0	2	2	0	1	7	1	0	7	0	0	0	0
MIT9515-4	310	345	261	261	326	324	667	694	734	329	339	588	126	146	189	44	83	84	0	35	43	23	4	43	16	33	18	18	20	18	14	0	12	3	18	14	3	16	19	0	7	0	7	5	5	0	14	12	10
MIT9515-5	259	259	347	291	297	294	389	627	695	724	1222	1213	1098	1236	1272	1147	1289	1388	360	358	436	118	147	140	57	71	63	45	64	59	24	38	19	33	28	29	18	44	20	19	37	18	7	17	0	33	20	18	8
WH8102-1	276	303	256	323	311	276	678	807	695	1179	1133	1172	1380	1322	1272	1827	1826	1559	2162	2049	1915	1203	1107	1186	477	508	507	203	201	184	78	66	72	72	78	52	40	44	45	28	34	31	19	12	17	16	19	16	13
WH8102-2	257	255	276	274	274	348	468	520	643	904	1143	1128	1084	1277	1296	1491	1848	1820	2044	2103	2071	1643	1401	1655	628	518	683	251	218	272	83	88	75	66	50	57	55	53	54	24	22	38	8	14	33	3	26	24	18
WH8102-3	266	286	264	298	290	271	513	688	620	998	1108	929	976	1033	1160	280	321	452	80	137	134	66	42	56	34	49	31	22	22	27	15	19	11	8	18	4	8	33	10	16	33	16	0	0	24	9	0	15	4
WH8102-4	238	282	267	266	278	291	322	352	362	534	628	618	1085	1031	1265	1628	1647	1793	2185	2109	2076	1672	1863	1783	686	819	721	303	331	271	97	82	89	62	86	72	53	50	63	36	29	18	15	26	10	6	27	37	8
Control	275	251	252	286	239	264	372	375	485	822	852	953	1454	1372	1610	2425	2402	2554	2714	2801	2975	3136	3393	3674	3996	4151	4599	5087	5478	5021	5213	4456	3341	4864	3889	3063	4124	3690	3259	3801	3551	3453	3676	3299	3180	3323	3135	3345	3177
All values are Fluorescence reads of bacterial cultures. Host strain and vpc (viral particles/host cell) are specified in the sheet name.
Phage population are specified in col A, rows 3-17.
Each infection was examined using 3 biological repeats (marked A-C in row 2)
Uninfected controls shown in row 18
[truncated: 14 more columns]

## Sheet: WH8102_vpc_0.1
	05/25/2016			05/26/2016			05/27/2016			05/28/2016			05/29/2016			05/30/2016			05/31/2016			2016-01-06			2016-02-06			2016-03-06			2016-05-06			2016-06-06			2016-07-06			2016-10-06			2016-12-06			06/14/2016			06/16/2016
Biological repeat	A	B	C	A	B	C	A	B	C	A	B	C	A	B	C	A	B	C	A	B	C	A	B	C	A	B	C	A	B	C	A	B	C	A	B	C	A	B	C	A	B	C	A	B	C	A	B	C	A
Ancestral	267	249	241	231	321	365	375	490	528	357	505	581	420	624	1017	483	595	1196	736	710	1430	605	691	1425	721	785	1565	947	801	1615	770	660	1328	678	613	1012	680	608	844	580	545	784	420	470	658	322	363	394	230
MED4-1	249	198	235	219	340	339	503	489	513	559	740	583	568	931	768	448	672	784	304	507	597	285	391	478	296	452	393	307	482	413	480	693	536	534	759	569	600	819	592	638	787	535	613	773	513	580	703	483	614
MED4-2	251	271	208	321	315	342	443	465	607	750	557	641	1042	756	852	1110	877	955	1307	1032	1253	914	865	1207	569	532	730	474	393	494	463	336	393	534	359	346	616	438	365	681	488	468	650	516	488	665	519	526	764
MED4-3	255	212	208	238	231	311	447	390	405	515	639	505	741	850	735	616	875	892	449	616	929	329	418	630	310	320	460	340	323	388	540	510	420	628	599	481	811	719	563	894	818	629	803	752	640	648	596	579	650
MED4-4	231	263	221	290	295	313	474	385	584	720	437	677	672	449	746	435	350	476	339	285	368	359	294	336	426	336	386	514	396	419	812	640	703	954	757	798	1135	906	995	1157	986	1116	947	732	988	779	543	658	742
MED4-5	253	228	196	256	312	359	398	423	490	348	442	601	316	353	685	258	287	502	236	229	433	226	237	417	288	293	423	323	343	498	512	523	698	575	584	752	664	638	807	735	581	779	659	538	734	574	451	616	643
MIT9515-1	256	272	246	273	348	340	424	497	495	715	684	559	841	872	653	520	568	605	371	441	441	351	345	373	384	362	347	435	446	397	755	709	651	859	821	745	1058	1010	914	1063	1205	926	798	978	640	666	714	486	669
MIT9515-2	316	254	218	211	339	292	379	651	417	464	850	544	458	999	794	317	574	721	255	376	500	256	344	390	261	346	374	344	393	425	600	693	665	743	817	779	973	1058	951	1160	1317	931	685	1082	582	469	726	409	458
MIT9515-3	275	285	254	308	326	362	474	494	662	619	788	656	745	1011	847	487	526	601	371	418	414	367	365	343	404	375	349	452	441	403	743	719	632	865	848	733	1039	1043	895	992	1198	843	727	934	586	617	728	475	624
MIT9515-4	290	305	238	324	341	352	689	532	503	843	710	775	851	749	1179	401	498	1053	292	363	631	292	315	451	309	324	409	373	379	417	662	678	700	782	772	809	1043	1018	1042	1421	1383	1334	971	1189	1101	458	445	538	425
MIT9515-5	269	288	223	253	328	408	387	408	723	730	609	1080	990	978	1155	656	610	675	497	453	527	390	362	402	344	298	313	317	311	334	278	239	299	230	209	259	232	217	255	180	182	188	135	129	105	97	92	116	89
WH8102-1	255	256	228	268	261	334	458	381	498	856	713	514	1183	905	752	710	732	887	501	575	744	362	473	609	303	355	478	298	316	444	256	269	411	201	205	302	181	173	244	272	185	179	417	295	189	561	430	252	442
WH8102-2	233	301	239	223	340	405	325	553	705	637	837	967	658	1035	1191	882	1076	1260	827	906	968	641	695	708	529	564	561	500	544	520	470	596	523	358	475	462	298	399	387	167	202	226	110	148	180	68	88	105	65
WH8102-3	276	280	219	295	332	330	513	628	595	794	969	844	858	1027	817	584	706	880	442	549	681	329	415	489	257	348	394	255	335	381	167	247	327	143	192	238	134	167	177	172	165	108	147	149	95	117	128	85	119
WH8102-4	255	262	213	281	298	395	586	469	687	695	684	837	805	1061	948	750	1067	886	992	1376	1229	828	1064	1008	612	780	752	592	715	647	655	750	662	593	731	643	559	663	609	288	404	361	193	297	226	110	180	176	69
Control	244	222	230	239	311	387	439	457	546	697	658	823	1064	1054	1130	1210	1268	1271	1443	1496	1487	1390	1559	1508	1321	1437	1536	1366	1538	1589	1568	1709	1715	1654	1788	1750	1744	1858	1852	1919	1925	1954	1969	2009	2062	1854	1873	1984	1757
All values are Fluorescence reads of bacterial cultures. Host strain and vpc (viral particles/host cell) are specified in the sheet name.
Phage population are specified in col A, rows 3-17.
Each infection was examined using 3 biological repeats (marked A-C in row 2)
Uninfected controls shown in row 18
[truncated: 14 more columns]

## Sheet: WH8102_vpc_3
	05/25/2016			05/26/2016			05/27/2016			05/28/2016			05/29/2016			05/30/2016			05/31/2016			2016-01-06			2016-02-06			2016-03-06			2016-05-06			2016-06-06			2016-07-06			2016-10-06			2016-12-06			06/14/2016			06/16/2016
Biological repeat	A	B	C	A	B	C	A	B	C	A	B	C	A	B	C	A	B	C	A	B	C	A	B	C	A	B	C	A	B	C	A	B	C	A	B	C	A	B	C	A	B	C	A	B	C	A	B	C	A
Ancestral	202	228	287	214	214	292	391	244	424	367	241	452	771	327	750	548	315	570	1515	497	1314	1449	667	1430	1167	648	1187	697	479	738	614	495	620	576	464	608	624	473	628	521	396	443	449	477	293	398	385	250	331
MED4-1	228	243	281	231	310	377	240	338	402	164	239	327	144	222	278	115	182	227	120	197	242	121	224	270	143	237	292	127	178	310	183	305	370	214	303	379	229	336	408	346	457	483	304	391	359	272	339	293	309
MED4-2	208	198	275	237	245	306	292	328	380	343	384	420	379	346	449	250	262	391	228	226	326	198	217	244	226	210	277	241	237	289	370	313	389	370	316	404	380	365	414	436	370	463	405	364	375	379	296	334	388
MED4-3	199	178	255	226	207	287	249	254	366	182	225	330	167	185	271	126	132	200	102	125	165	114	116	160	117	117	196	133	113	199	152	147	248	152	140	237	152	159	271	225	220	346	251	178	289	290	211	266	326
MED4-4	242	243	279	315	280	338	239	225	257	146	159	160	157	108	146	137	113	120	154	156	138	208	162	156	223	201	193	248	224	204	249	212	239	212	203	203	246	206	213	361	291	335	382	293	354	359	290	356	382
MED4-5	332	319	332	261	279	279	171	193	243	117	115	186	108	125	155	104	103	137	117	99	130	105	125	146	110	137	142	110	133	151	127	144	149	147	167	217	172	185	198	273	247	301	303	233	288	318	245	268	372
MIT9515-1	225	219	274	258	251	328	283	213	302	181	151	219	165	151	167	148	132	156	156	138	170	157	164	186	227	190	213	244	210	236	241	186	250	229	161	200	197	197	231	310	235	312	332	248	304	322	202	278	352
MIT9515-2	216	217	256	260	265	318	233	199	287	145	152	235	111	131	194	130	118	164	149	136	182	150	169	210	195	174	213	202	199	239	177	194	228	184	121	230	197	131	211	313	215	281	322	191	251	328	157	253	389
MIT9515-3	213	203	272	283	244	294	283	231	266	186	136	168	164	129	153	139	134	120	162	150	154	188	139	169	209	185	184	209	189	209	170	173	216	183	172	204	205	174	202	292	247	315	335	244	298	329	240	339	378
MIT9515-4	183	196	272	238	278	285	244	350	340	170	231	333	106	173	272	79	117	197	114	129	167	129	123	179	183	182	201	192	237	262	140	340	467	92	201	514	75	117	560	87	99	325	60	79	304	77	128	456	67
MIT9515-5	195	206	244	247	280	295	351	347	413	358	303	341	325	256	294	275	216	219	206	185	212	162	127	180	171	108	154	131	103	144	132	112	121	107	73	123	123	85	88	85	75	83	69	53	72	54	45	38	41
WH8102-1	189	190	254	241	240	242	302	303	290	331	366	346	303	379	506	211	263	425	201	214	295	174	187	274	122	163	209	154	134	177	151	98	129	146	103	106	186	107	133	174	124	102	201	173	102	133	122	97	68
WH8102-2	223	196	265	259	295	290	593	497	356	893	435	599	688	583	645	534	452	513	443	406	459	395	341	369	337	335	375	264	280	325	227	223	263	196	182	225	148	188	187	118	100	127	69	90	84	39	49	71	40
WH8102-3	225	209	310	279	238	308	374	341	392	311	375	539	270	329	546	184	250	473	162	195	325	172	204	310	125	145	195	117	133	177	91	92	125	111	92	126	75	121	103	84	119	118	87	79	97	83	75	78	69
WH8102-4	196	241	264	233	290	310	416	562	579	893	991	699	714	779	697	623	630	773	529	545	626	436	476	562	419	407	492	360	359	433	384	381	507	296	336	443	298	312	392	174	211	244	102	126	140	79	85	82	71
Control	167	138	241	231	191	277	338	317	339	490	609	392	771	791	497	1133	907	700	1279	1381	1165	1588	1593	1516	1642	1530	1442	1680	1664	1433	1677	1716	1564	1706	1759	1630	1741	1750	1659	2296	2213	2026	2104	1811	1636	2088	1641	1474	2137
All values are Fluorescence reads of bacterial cultures. Host strain and vpc (viral particles/host cell) are specified in the sheet name.
Phage population are specified in col A, rows 3-17.
Each infection was examined using 3 biological repeats (marked A-C in row 2)
Uninfected controls shown in row 18
[truncated: 14 more columns]
